# Supplementary material for: A Call for Drug Therapies for the Treatment of Social Behavior Disorders in Dementia: Systematic Review of Evidence and State of the Art
Source: Int J Mol Sci. 2022 Sep 30;23(19):11550. doi: 10.3390/ijms231911550 (PMC9569533; doi:10.3390/ijms231911550)
Supplement: Supplementary file 1 [file ijms-23-11550-s001.zip]

Archive with 1 entries (1 files):
- ijms-1896888-supplementary.pdf
